# Supplementary material for: Interaction between birds and macrofauna within food webs of six intertidal habitats of the Wadden Sea
Source: PLoS One. 2017 May 10;12(5):e0176381. doi: 10.1371/journal.pone.0176381 (PMC5425016; doi:10.1371/journal.pone.0176381)
Supplement: S1 File — (TXT) [file pone.0176381.s001.txt]

Cockle field		                                                                  0
 38 36
Phytoplankton		          
Makrophyta		             
MPB		                    
BAC		                    
MEI		                    
Cerastoderma edule		     
Macoma balthica		        
Mya arenaria		           
Mytilus edulis		         
Carcinus+Hemigrapsus		   
Crangon spp.		           
small crustaceans		      
Littorina littorea		     
Peringia ulvae		         
Retusa obtusa		          
Oligochaeta		            
Arenicola marina		       
Capitella capitata		     
Eteone spp.		            
Lanice conchilega		      
Nephtys spp.		           
Nereis spp.		            
Phyllodoce spp.		        
Pygospio elegans		       
Scoloplos armiger		      
small polychaetes		      
Tharyx killariensis		    
Haematopus ostralegus		  
Tadorna tadorna		        
Numenius arquata		       
Chroicocephalus ridibundu
Limosa lapponica		       
Tringa totanus		         
Larus agentatus		        
Larus canus		            
Somateria mollissima		   
POC sediment		           
POC water		              
  1  .6058309E+03
  2  .4280207E+03
  3  .1539964E+05
  4  .6250000E+03
  5  .1000000E+04
  6  .1294512E+06
  7  .6832162E+04
  8  .4081242E+03
  9  .1997880E+03
 10  .3451000E+03
 11  .3783340E+03
 12  .1507807E+03
 13  .9906400E+03
 14  .1118609E+05
 15  .3310040E+02
 16  .3397420E+02
 17  .1623652E+04
 18  .1085683E+03
 19  .7063920E+02
 20  .9019000E+02
 21  .9563910E+03
 22  .1450880E+04
 23  .2598421E+03
 24  .4579850E+02
 25  .3872950E+02
 26  .5515800E+02
 27  .2514980E+02
 28  .3592475E+03
 29  .3849898E+03
 30  .8019680E+02
 31  .2342660E+02
 32  .9785200E+02
 33  .1871926E+03
 34  .5021740E+02
 35  .2348720E+02
 36  .3894750E+02
 37  .1900000E+05
 38  .1674370E+03
 -1  .0000000E+00
  1  .3056541E+04
  2  .1172660E+02
  3  .4619891E+04
  4  .1945314E+03
  5  .3210280E+02
  9  .8148600E+01
 10  .6697900E+01
 12  .1723920E+02
 13  .3746100E+01
 15  .2097600E+01
 17  .1647000E+00
 20  .6869000E+00
 21  .1424000E+00
 22  .1818440E+02
 25  .1008720E+02
 38  .4890549E+03
 -1  .0000000E+00
  2  .1480600E+01
  3  .1348288E+04
  6  .2689676E+03
  7  .1975650E+02
  8  .2989000E+00
 11  .6426000E+00
 14  .8179660E+02
 16  .3670000E-01
 18  .2588000E+00
 19  .1476000E+00
 23  .2765000E+00
 24  .7130000E-01
 26  .1072000E+00
 27  .6020000E-01
 28  .1625200E+01
 29  .9106000E+00
 30  .1473000E+00
 31  .5470000E-01
 32  .3624000E+00
 33  .6725000E+00
 34  .7570000E-01
 35  .4160000E-01
 36  .1055000E+00
 37  .4671358E+04
 -1  .0000000E+00
  1  .1107622E+03
  2  .6566900E+01
  3  .1270470E+04
  4  .1090010E+03
  5  .8339690E+02
  6  .2021898E+03
  7  .1049250E+02
  8  .2075200E+01
  9  .1083800E+01
 10  .2190600E+01
 11  .1429330E+02
 12  .2574400E+01
 13  .6129700E+01
 14  .6732440E+02
 15  .1992000E+00
 16  .9067000E+00
 17  .1082510E+02
 18  .2504700E+01
 19  .4690000E-01
 20  .9029000E+00
 21  .1001920E+02
 22  .1704250E+02
 23  .7680400E+01
 24  .7805000E+00
 25  .2812000E+00
 26  .8064000E+00
 27  .2614000E+00
 28  .3737890E+02
 29  .3115620E+02
 30  .4419000E+01
 31  .1257200E+01
 32  .1558380E+02
 33  .3564286E+02
 34  .2269566E+01
 35  .9160019E+00
 36  .4130059E+01
 -1  .0000000E+00
  1  6  .2773600E+04
  1  7  .1565458E+03
  1  8  .3836100E+01
  1  9  .1257100E+01
  1 20  .1533400E+01
  1 22  .6846600E+01
  1 24  .1104300E+01
  1 26  .1108300E+01
  2 12  .8757000E+00
  2 29  .1322800E+01
  2 37  .1480600E+01
  3  5  .7213220E+02
  3  7  .9101500E+02
  3 12  .1567400E+01
  3 13  .2040440E+02
  3 14  .4461144E+03
  3 17  .7756200E+01
  3 22  .1369320E+02
  3 25  .1183000E+00
  3 26  .4400000E-01
  3 37  .1348288E+04
  4  5  .7213220E+02
  4  7  .4550750E+02
  4 11  .3390100E+01
  4 12  .3319000E+00
  4 14  .7435240E+02
  4 16  .7290000E+00
  4 17  .3490280E+02
  4 18  .4622200E+01
  4 22  .6846600E+01
  4 25  .5325000E+00
  4 26  .8660000E-01
  4 27  .3387000E+00
  4 37  .3815000E+02
  5  5  .3606610E+02
  5 10  .1690000E+01
  5 11  .4520100E+01
  5 19  .1957000E+00
  5 22  .6846600E+01
  5 23  .4702300E+01
  5 37  .1832139E+03
  6 10  .5655500E+01
  6 11  .9453800E+01
  6 12  .1272000E+00
  6 19  .6549000E+00
  6 21  .4758760E+02
  6 22  .1145580E+02
  6 23  .3934000E+01
  6 28  .2052590E+02
  6 29  .1322800E+01
  6 30  .9651000E+00
  6 31  .2689000E+00
  6 33  .1874900E+01
  6 34  .1779100E+01
  6 35  .1823000E+00
  6 36  .1282900E+01
  6 37  .2646888E+04
  7 10  .2983000E+00
  7 11  .4990000E+00
  7 12  .6800000E-02
  7 19  .3450000E-01
  7 21  .2514200E+01
  7 22  .6046000E+00
  7 23  .2078000E+00
  7 28  .5119300E+01
  7 29  .3927100E+01
  7 30  .3217000E+00
  7 31  .1673000E+00
  7 32  .6578000E+00
  7 33  .2378000E+01
  7 34  .5020000E-01
  7 37  .3170244E+03
  8 10  .1770000E-01
  8 11  .2980000E-01
  8 12  .4000000E-03
  8 19  .2100000E-02
  8 21  .1479000E+00
  8 22  .3610000E-01
  8 23  .1220000E-01
  8 31  .1640000E-01
  8 35  .3140000E-01
  8 37  .1792400E+01
  9 10  .8400000E-02
  9 11  .1460000E-01
  9 12  .2000000E-03
  9 19  .1000000E-02
  9 21  .7390000E-01
  9 22  .1770000E-01
  9 23  .5600000E-02
  9 28  .5119300E+01
  9 29  .1116100E+01
  9 34  .5020000E-01
  9 35  .3140000E-01
  9 36  .1907200E+01
  9 37  .1810000E+00
 10 10  .1520000E-01
 10 11  .2520000E-01
 10 12  .4000000E-03
 10 19  .1800000E-02
 10 21  .1251000E+00
 10 22  .3050000E-01
 10 23  .1030000E-01
 10 29  .4547000E+00
 10 30  .1275300E+01
 10 31  .6720000E-01
 10 32  .2990000E+00
 10 33  .4710200E+01
 10 34  .1017900E+01
 10 35  .1244000E+00
 10 37  .4799800E+01
 11 10  .1690000E-01
 11 11  .2760000E-01
 11 12  .4000000E-03
 11 19  .2000000E-02
 11 21  .1365000E+00
 11 22  .3350000E-01
 11 23  .1130000E-01
 11 30  .3217000E+00
 11 31  .3345000E+00
 11 32  .3189000E+00
 11 33  .1417600E+01
 11 35  .2475000E+00
 11 37  .4796200E+01
 12 10  .6800000E-02
 12 11  .1100000E-01
 12 12  .1000000E-03
 12 19  .8000000E-03
 12 21  .5690000E-01
 12 22  .1330000E-01
 12 23  .4700000E-02
 12 29  .3513700E+01
 12 31  .3280000E-01
 12 33  .1413070E+02
 12 35  .7730000E-01
 12 37  .8150000E+00
 13 10  .4310000E-01
 13 11  .7230000E-01
 13 12  .8000000E-03
 13 19  .5000000E-02
 13 21  .3640000E+00
 13 22  .8770000E-01
 13 23  .3010000E-01
 13 29  .4175200E+01
 13 36  .9919000E+00
 13 37  .1225060E+02
 14 10  .4884000E+00
 14 11  .8169000E+00
 14 12  .1080000E-01
 14 15  .1292700E+01
 14 19  .5660000E-01
 14 21  .4112600E+01
 14 22  .9899000E+00
 14 23  .3395000E+00
 14 29  .1980100E+02
 14 31  .6720000E-01
 14 33  .8963200E+01
 14 35  .1570000E-01
 14 36  .1108300E+01
 14 37  .4076353E+03
 15 10  .1700000E-02
 15 11  .2400000E-02
 15 19  .2000000E-03
 15 21  .1140000E-01
 15 22  .2900000E-02
 15 23  .9000000E-03
 15 29  .2190900E+01
 15 31  .1640000E-01
 15 37  .9642000E+00
 16 10  .1700000E-02
 16 11  .2500000E-02
 16 19  .2000000E-03
 16 21  .1140000E-01
 16 22  .3000000E-02
 16 23  .9000000E-03
 16 37  .4949000E+00
 17 10  .7100000E-01
 17 11  .1186000E+00
 17 12  .1600000E-02
 17 19  .8200000E-02
 17 21  .5973000E+00
 17 22  .1437000E+00
 17 23  .4890000E-01
 17 28  .7703300E+01
 17 30  .2217500E+01
 17 31  .2001000E+00
 17 32  .6578000E+00
 17 35  .3140000E-01
 17 37  .5510220E+02
 18 10  .5100000E-02
 18 11  .7900000E-02
 18 12  .1000000E-03
 18 19  .6000000E-03
 18 21  .3980000E-01
 18 22  .9600000E-02
 18 23  .3800000E-02
 18 37  .6413900E+01
 19 10  .3400000E-02
 19 11  .5200000E-02
 19 12  .1000000E-03
 19 19  .4000000E-03
 19 21  .2840000E-01
 19 22  .6300000E-02
 19 23  .1900000E-02
 19 37  .7384000E+00
 20 10  .4200000E-02
 20 11  .6600000E-02
 20 12  .1000000E-03
 20 19  .5000000E-03
 20 21  .3410000E-01
 20 22  .8000000E-02
 20 23  .2800000E-02
 20 30  .3217000E+00
 20 31  .1673000E+00
 20 32  .5781000E+00
 20 35  .3140000E-01
 20 37  .4122000E+00
 21 10  .4140000E-01
 21 11  .6980000E-01
 21 12  .8000000E-03
 21 19  .4800000E-02
 21 21  .3527000E+00
 21 22  .8460000E-01
 21 23  .2920000E-01
 21 28  .2584000E+01
 21 30  .3217000E+00
 21 32  .4305500E+01
 21 33  .2835300E+01
 21 34  .2660000E-01
 21 35  .3140000E-01
 21 37  .3631770E+02
 22 10  .6340000E-01
 22 11  .1060000E+00
 22 12  .1600000E-02
 22 19  .7300000E-02
 22 21  .5347000E+00
 22 22  .1284000E+00
 22 23  .4420000E-01
 22 28  .5119300E+01
 22 29  .3513700E+01
 22 31  .3017000E+00
 22 32  .5501500E+01
 22 33  .9420500E+01
 22 34  .2660000E-01
 22 35  .3719000E+00
 22 37  .4446730E+02
 23 10  .1100000E-01
 23 11  .1900000E-01
 23 12  .4000000E-03
 23 19  .1300000E-02
 23 21  .9670000E-01
 23 22  .2300000E-01
 23 23  .7500000E-02
 23 37  .1288900E+01
 24 10  .1700000E-02
 24 11  .3300000E-02
 24 19  .2000000E-03
 24 21  .1710000E-01
 24 22  .4100000E-02
 24 23  .9000000E-03
 24 37  .4048000E+00
 25 10  .1700000E-02
 25 11  .2800000E-02
 25 19  .2000000E-03
 25 21  .1710000E-01
 25 22  .3400000E-02
 25 23  .9000000E-03
 25 28  .2584000E+01
 25 32  .7614300E+01
 25 35  .3140000E-01
 25 37  .7334000E+00
 26 10  .2500000E-02
 26 11  .4000000E-02
 26 19  .3000000E-03
 26 21  .2280000E-01
 26 22  .4900000E-02
 26 23  .1900000E-02
 26 37  .5685000E+00
 27 10  .8000000E-03
 27 11  .1800000E-02
 27 19  .1000000E-03
 27 21  .1140000E-01
 27 22  .2200000E-02
 27 23  .9000000E-03
 27 37  .3384000E+00
 28 37  .9751000E+01
 29 37  .9271400E+01
 30 37  .1178400E+01
 31 37  .3280000E+00
 32 37  .3986600E+01
 33 37  .9415100E+01
 34 37  .6052000E+00
 35 37  .2498000E+00
 36 37  .1054800E+01
 37  4  .1963920E+03
 37  5  .1081983E+03
 37  7  .4550750E+02
 37 11  .3390100E+01
 37 12  .7197000E+00
 37 14  .7435240E+02
 37 16  .7290000E+00
 37 17  .3490280E+02
 37 18  .4622200E+01
 37 22  .1026990E+02
 37 25  .5325000E+00
 37 26  .8660000E-01
 37 27  .3387000E+00
 38  6  .4515162E+03
 38  7  .2548420E+02
 38  8  .6245000E+00
 38  9  .2047000E+00
 38 12  .3439000E+00
 38 20  .2496000E+00
 38 22  .1026990E+02
 38 24  .1798000E+00
 38 26  .1822000E+00
 -1 -1  .0000000E+00
