# Supplementary material for: Interaction between birds and macrofauna within food webs of six intertidal habitats of the Wadden Sea
Source: PLoS One. 2017 May 10;12(5):e0176381. doi: 10.1371/journal.pone.0176381 (PMC5425016; doi:10.1371/journal.pone.0176381)
Supplement: S2 File — (TXT) [file pone.0176381.s002.txt]

Razor clam field		                                                     0
 29 27
Phytoplankton		          
MPB		                    
BAC		                    
MEI		                    
Ensis directus		         
Fabulina fabula		        
Macoma balthica		        
Crangon spp.		           
small crustaceans		      
Peringia ulvae		         
Retusa obtusa		          
Oligochaeta		            
Capitella capitata		     
Eteone spp.		            
Nephtys spp.		           
Pygospio elegans		       
Scoloplos armiger		      
small polychaetes		      
Haematopus ostralegus		  
Somateria mollissima		   
Numenius arquata		       
Larus fuscus		           
Chroicocephalus ridibundu
Larus marinus		          
Limosa lapponica		       
Larus agentatus		        
Larus canus		            
POC sediment		           
POC water		              
  1  .7068027E+03
  2  .1078072E+05
  3  .6250000E+03
  4  .1000000E+04
  5  .1235562E+05
  6  .6824700E+01
  7  .1184650E+04
  8  .1223800E+04
  9  .1201760E+03
 10  .8120000E+00
 11  .2378000E+01
 12  .8600600E+01
 13  .9471600E+01
 14  .7540000E+01
 15  .8284913E+03
 16  .1651770E+02
 17  .1913607E+03
 18  .3416200E+02
 19  .7020600E+01
 20  .6812700E+01
 21  .6812700E+01
 22  .1429440E+02
 23  .3861400E+01
 24  .1959730E+02
 25  .1055090E+02
 26  .9509980E+02
 27  .5008400E+01
 28  .1900000E+05
 29  .1674370E+03
 -1  .0000000E+00
  1  .4605618E+03
  2  .3234217E+04
  3  .4537750E+02
  4  .2879020E+02
  6  .1454000E+00
  7  .1905010E+02
  8  .1601830E+02
  9  .2490300E+01
 10  .7180000E+00
 11  .1255000E+00
 12  .2247000E+00
 13  .2145000E+00
 14  .1825000E+00
 15  .1152460E+02
 16  .3713000E+00
 17  .4998700E+01
 18  .6952000E+00
 29  .1674370E+03
 -1  .0000000E+00
  2  .1127434E+04
 19  .3180000E-01
 20  .1850000E-01
 21  .3700000E-02
 22  .5600000E-02
 23  .9000000E-02
 24  .1140000E-01
 25  .3910000E-01
 26  .1433000E+00
 27  .8900000E-02
 28  .1217223E+04
 29  .1131711E+03
 -1  .0000000E+00
  1  .1292226E+03
  2  .8894097E+03
  3  .1090010E+03
  4  .8339690E+02
  5  .2545258E+03
  6  .1050000E-01
  7  .1819300E+01
  8  .4623470E+02
  9  .2051900E+01
 10  .4900000E-02
 11  .1430000E-01
 12  .2295000E+00
 13  .2185000E+00
 14  .5000000E-02
 15  .8679300E+01
 16  .2815000E+00
 17  .1389500E+01
 18  .4994000E+00
 19  .7305000E+00
 20  .7224000E+00
 21  .1123000E+00
 22  .1671000E+00
 23  .2072000E+00
 24  .5100000E-02
 25  .1680300E+01
 26  .4298000E+01
 27  .1953000E+00
 -1  .0000000E+00
  1  5  .3030153E+03
  1  6  .1564000E+00
  1  7  .2714400E+02
  1 16  .3983000E+00
  1 18  .6864000E+00
  2  4  .7213220E+02
  2  6  .9090000E-01
  2  7  .1578140E+02
  2  9  .1291100E+01
  2 10  .3240000E-01
  2 17  .5847000E+00
  2 18  .2730000E-01
  2 28  .1127434E+04
  3  4  .7213220E+02
  3  6  .4550000E-01
  3  7  .7890700E+01
  3  8  .1096590E+02
  3  9  .3063000E+00
  3 10  .5400000E-02
  3 12  .1846000E+00
  3 13  .4032000E+00
  3 17  .2631200E+01
  3 18  .5360000E-01
  3 28  .3815000E+02
  4  4  .3606610E+02
  4  8  .1462120E+02
  4 14  .2090000E-01
  4 28  .1832139E+03
  5 19  .2630000E+00
  5 20  .4271000E+00
  5 22  .2172000E+00
  5 24  .1692000E+00
  5 26  .5442100E+01
  5 28  .9129900E+02
  6  8  .6580000E-01
  6  9  .4200000E-01
  6 14  .2000000E-03
  6 15  .9360000E-01
  6 28  .2969000E+00
  7  8  .1191630E+02
  7  9  .8130000E-01
  7 14  .2720000E-01
  7 15  .1605880E+02
  7 19  .2630000E+00
  7 21  .4870000E-01
  7 23  .6120000E-01
  7 25  .2606000E+00
  7 26  .9500000E-01
  7 28  .5154420E+02
  8  8  .1230380E+02
  8  9  .8260000E-01
  8 14  .2810000E-01
  8 15  .1659100E+02
  8 21  .4870000E-01
  8 23  .8880000E-01
  8 25  .2241000E+00
  8 27  .8710000E-01
  8 28  .1343570E+02
  9  8  .1206300E+01
  9  9  .4580000E-01
  9 14  .2800000E-02
  9 15  .1631000E+01
  9 23  .3910000E-01
  9 27  .5080000E-01
  9 28  .6496000E+00
 10  8  .7300000E-02
 10  9  .4180000E-01
 10 11  .9290000E-01
 10 15  .9900000E-02
 10 20  .4983000E+00
 10 23  .4480000E-01
 10 27  .3760000E-01
 10 28  .2370000E-01
 11  8  .2190000E-01
 11  9  .4190000E-01
 11 14  .1000000E-03
 11 15  .3450000E-01
 11 23  .3640000E-01
 11 28  .6930000E-01
 12  8  .8770000E-01
 12  9  .4210000E-01
 12 14  .2000000E-03
 12 15  .1183000E+00
 12 28  .1160000E+00
 13  8  .9500000E-01
 13  9  .4210000E-01
 13 14  .2000000E-03
 13 15  .1281000E+00
 13 28  .5370000E+00
 14  8  .7310000E-01
 14  9  .4210000E-01
 14 14  .2000000E-03
 14 15  .1035000E+00
 14 28  .6310000E-01
 15  8  .8334100E+01
 15  9  .6940000E-01
 15 14  .1900000E-01
 15 15  .1122980E+02
 15 19  .2134000E+00
 15 21  .4870000E-01
 15 25  .6539000E+00
 15 26  .5030000E-01
 15 27  .4100000E-01
 15 28  .3146090E+02
 16  8  .1681000E+00
 16  9  .4240000E-01
 16 14  .4000000E-03
 16 15  .2217000E+00
 16 28  .1203000E+00
 17  8  .1922700E+01
 17  9  .4820000E-01
 17 14  .4400000E-02
 17 15  .2591900E+01
 17 19  .2134000E+00
 17 25  .1010700E+01
 17 27  .4100000E-01
 17 28  .3623900E+01
 18  8  .3436000E+00
 18  9  .4290000E-01
 18 14  .8000000E-03
 18 15  .4632000E+00
 18 28  .2857000E+00
 19 28  .1906000E+00
 20 28  .1845000E+00
 21 28  .2990000E-01
 22 28  .4460000E-01
 23 28  .5410000E-01
 24 28  .1527000E+00
 25 28  .4299000E+00
 26 28  .1146100E+01
 27 28  .5330000E-01
 28  3  .1963920E+03
 28  4  .1081983E+03
 28  6  .4550000E-01
 28  7  .7890700E+01
 28  8  .1096590E+02
 28  9  .6154000E+00
 28 10  .5400000E-02
 28 12  .1846000E+00
 28 13  .4032000E+00
 28 17  .2631200E+01
 28 18  .5360000E-01
 29  5  .4932810E+02
 29  6  .2550000E-01
 29  7  .4418800E+01
 29  9  .3159000E+00
 29 16  .6480000E-01
 29 18  .1129000E+00
 -1 -1  .0000000E+00
