# Supplementary material for: Interaction between birds and macrofauna within food webs of six intertidal habitats of the Wadden Sea
Source: PLoS One. 2017 May 10;12(5):e0176381. doi: 10.1371/journal.pone.0176381 (PMC5425016; doi:10.1371/journal.pone.0176381)
Supplement: S3 File — (TXT) [file pone.0176381.s003.txt]

Mud flat 		                                                                    0
 38 36
Phytoplankton		          
MPB		                    
BAC		                    
MEI		                    
Cerastoderma edule		     
Macoma balthica		        
Carcinus+Hemigrapsus		   
Crangon spp.		           
small crustaceans		      
Littorina littorea		     
Peringia ulvae		         
Retusa obtusa		          
Oligochaeta		            
Capitella capitata		     
Eteone spp.		            
Lanice conchilega		      
Nereis spp.		            
Pygospio elegans		       
Scoloplos armiger		      
small polychaetes		      
Tharyx killariensis		    
Calidris alpina		        
Haematopus ostralegus		  
Tadorna tadorna		        
Somateria mollissima		   
Numenius arquata		       
Tringa nebularia		       
Larus fuscus		           
Pluvialis squatarola		   
Chroicocephalus ridibundu
Limosa lapponica		       
Tringa totanus		         
Recurvirostra avosetta		 
Larus agentatus		        
Anas platyrhynchos		     
Larus canus		            
POC sediment		           
POC water		              
  1  .4685092E+03
  2  .2964611E+05
  3  .6250000E+03
  4  .5000000E+03
  5  .1570957E+05
  6  .1134975E+04
  7  .6890400E+04
  8  .5872500E+02
  9  .1359130E+02
 10  .6601560E+03
 11  .1724854E+05
 12  .3601800E+02
 13  .4180689E+03
 14  .4561290E+02
 15  .7366000E+01
 16  .2784000E+01
 17  .9243834E+04
 18  .2425850E+02
 19  .2485300E+02
 20  .3833800E+02
 21  .8073360E+02
 22  .1584910E+02
 23  .7900000E+02
 24  .9591090E+02
 25  .8971550E+02
 26  .2820030E+02
 27  .4068400E+01
 28  .1848790E+02
 29  .1062500E+02
 30  .9423380E+02
 31  .1871472E+03
 32  .8147500E+02
 33  .3982030E+02
 34  .3937360E+02
 35  .3384910E+02
 36  .1839600E+02
 37  .1900000E+05
 38  .1674370E+03
 -1  .0000000E+00
  1  .4627008E+03
  2  .8893834E+04
  3  .1350780E+03
  4  .5462520E+02
  6  .2606900E+01
  8  .4651300E+01
  9  .8655200E+01
 10  .5364100E+01
 12  .7633000E+00
 13  .1492000E+00
 14  .2737000E+00
 16  .3983700E+01
 17  .8794100E+01
 18  .2440000E+00
 19  .1823910E+02
 38  .1674370E+03
 -1  .0000000E+00
  2  .2664305E+04
  5  .1106380E+02
  7  .1274600E+01
 11  .1223798E+03
 15  .8800000E-02
 20  .4500000E-02
 21  .1066000E+00
 22  .3270000E-01
 23  .3574000E+00
 24  .2268000E+00
 25  .2430000E+00
 26  .5180000E-01
 27  .1360000E-01
 28  .7200000E-02
 29  .3320000E-01
 30  .2199000E+00
 31  .6931000E+00
 32  .2927000E+00
 33  .4424000E+00
 34  .5930000E-01
 35  .1920000E-01
 36  .3260000E-01
 37  .3793917E+04
 38  .9506280E+02
 -1  .0000000E+00
  1  .8565610E+02
  2  .2445804E+04
  3  .1090010E+03
  4  .4169850E+02
  5  .2453680E+02
  6  .1743000E+01
  7  .4373740E+02
  8  .2218600E+01
  9  .2321000E+00
 10  .4084800E+01
 11  .1038117E+03
 12  .2168000E+00
 13  .1115770E+02
 14  .1052300E+01
 15  .4900000E-02
 16  .2790000E-01
 17  .1085812E+03
 18  .4134000E+00
 19  .1805000E+00
 20  .5605000E+00
 21  .8390000E+00
 22  .1898500E+01
 23  .8219800E+01
 24  .7761800E+01
 25  .9513600E+01
 26  .1553900E+01
 27  .7188000E+00
 28  .2161000E+00
 29  .9297000E+00
 30  .5057200E+01
 31  .2980490E+02
 32  .1551340E+02
 33  .6636700E+01
 34  .1779500E+01
 35  .7116000E+00
 36  .7174000E+00
 -1  .0000000E+00
  1  5  .3365906E+03
  1  6  .2600580E+02
  1 16  .4730000E-01
  1 17  .1308630E+02
  1 18  .5849000E+00
  1 20  .7704000E+00
  2  4  .3606610E+02
  2  6  .1511960E+02
  2  9  .2202000E+00
  2 10  .1359730E+02
  2 11  .6878921E+03
  2 17  .3664166E+03
  2 19  .7590000E-01
  2 20  .3060000E-01
  2 37  .2664305E+04
  3  4  .3606610E+02
  3  6  .7559800E+01
  3  8  .5262000E+00
  3  9  .2990000E-01
  3 11  .1146487E+03
  3 13  .8970900E+01
  3 14  .1941900E+01
  3 17  .1308630E+02
  3 19  .3417000E+00
  3 20  .6020000E-01
  3 21  .1087200E+01
  3 37  .3815000E+02
  4  4  .1803310E+02
  4  7  .3374290E+02
  4  8  .7016000E+00
  4 15  .2040000E-01
  4 17  .1308630E+02
  4 37  .9160690E+02
  5  7  .4106510E+02
  5  8  .5336000E+00
  5  9  .4200000E-02
  5 15  .2480000E-01
  5 17  .1327100E+01
  5 23  .4516400E+01
  5 24  .4042000E+00
  5 25  .4419600E+01
  5 26  .5163000E+00
  5 27  .4940000E-01
  5 28  .1405000E+00
  5 30  .1055400E+01
  5 32  .9924000E+00
  5 34  .9623000E+00
  5 36  .1361000E+00
  5 37  .2996366E+03
  6  7  .2969400E+01
  6  8  .3860000E-01
  6  9  .3000000E-03
  6 15  .1800000E-02
  6 17  .9590000E-01
  6 23  .2254200E+01
  6 24  .1063300E+01
  6 26  .2921000E+00
  6 27  .6050000E-01
  6 29  .4840000E-01
  6 30  .7850000E+00
  6 31  .2840100E+01
  6 32  .1211300E+01
  6 34  .2036000E+00
  6 35  .9510000E-01
  6 37  .4938290E+02
  7  7  .1800180E+02
  7  8  .2340000E+00
  7  9  .1800000E-02
  7 15  .1090000E-01
  7 17  .5821000E+00
  7 24  .1879000E+00
  7 26  .6274000E+00
  7 27  .1112000E+00
  7 29  .4720000E-01
  7 30  .3826000E+00
  7 31  .2153900E+01
  7 32  .2226400E+01
  7 33  .8849000E+00
  7 34  .9623000E+00
  7 35  .6510000E-01
  7 36  .1124000E+00
  7 37  .9711020E+02
  8  7  .1518000E+00
  8  8  .2100000E-02
  8 15  .1000000E-03
  8 17  .5000000E-02
  8 26  .2921000E+00
  8 27  .3930000E-01
  8 30  .1457800E+01
  8 31  .2192000E+01
  8 32  .7933000E+00
  8 33  .8850000E-01
  8 35  .6510000E-01
  8 36  .2089000E+00
  8 37  .6447000E+00
  9  7  .3370000E-01
  9  8  .4000000E-03
  9 17  .1100000E-02
  9 22  .4418000E+00
  9 24  .9500000E+00
  9 27  .3159000E+00
  9 29  .4720000E-01
  9 30  .2441000E+00
  9 32  .6326600E+01
  9 33  .8850000E-01
  9 35  .1851000E+00
  9 36  .7550000E-01
  9 37  .7350000E-01
 10  7  .1720900E+01
 10  8  .2250000E-01
 10  9  .2000000E-03
 10 15  .1000000E-02
 10 17  .5580000E-01
 10 24  .1114800E+01
 10 25  .3749300E+01
 10 29  .4840000E-01
 10 37  .8163700E+01
 11  7  .4508050E+02
 11  8  .5858000E+00
 11  9  .4600000E-02
 11 12  .1406600E+01
 11 15  .2730000E-01
 11 17  .1457100E+01
 11 22  .2989000E+00
 11 24  .5007600E+01
 11 25  .4017400E+01
 11 27  .1628000E+00
 11 29  .4840000E-01
 11 30  .3826000E+00
 11 32  .4077500E+01
 11 33  .3274100E+01
 11 35  .3282000E+00
 11 36  .2730000E-01
 11 37  .6248112E+03
 12  7  .1012000E+00
 12  8  .1100000E-02
 12 15  .1000000E-03
 12 17  .3000000E-02
 12 24  .6205000E+00
 12 30  .1781000E+00
 12 37  .1049200E+01
 13  7  .1096600E+01
 13  8  .1400000E-01
 13  9  .1000000E-03
 13 15  .7000000E-03
 13 17  .3530000E-01
 13 33  .8850000E-01
 13 35  .5930000E-01
 13 37  .5638800E+01
 14  7  .1181000E+00
 14  8  .1400000E-02
 14 15  .1000000E-03
 14 17  .3900000E-02
 14 29  .3365000E+00
 14 35  .5930000E-01
 14 37  .2586000E+01
 15  7  .1690000E-01
 15  8  .4000000E-03
 15 17  .6000000E-03
 15 37  .7040000E-01
 16  7  .7300000E-02
 16  8  .1000000E-03
 16 17  .2000000E-03
 16 22  .1269000E+00
 16 26  .2921000E+00
 16 30  .7850000E+00
 16 31  .2687600E+01
 16 35  .5930000E-01
 16 36  .3960000E-01
 16 37  .1270000E-01
 17  7  .2415990E+02
 17  8  .3140000E+00
 17  9  .2500000E-02
 17 15  .1460000E-01
 17 17  .7809000E+00
 17 22  .1350100E+01
 17 23  .2254200E+01
 17 24  .9500000E+00
 17 27  .1831000E+00
 17 28  .1405000E+00
 17 29  .2827000E+00
 17 30  .1325900E+01
 17 31  .1210390E+02
 17 32  .4276500E+01
 17 33  .4424500E+01
 17 34  .1851000E+00
 17 35  .5930000E-01
 17 36  .3063000E+00
 17 37  .2833093E+03
 18  7  .6750000E-01
 18  8  .7000000E-03
 18 17  .2000000E-02
 18 22  .2044000E+00
 18 35  .5930000E-01
 18 37  .1767000E+00
 19  7  .6750000E-01
 19  8  .7000000E-03
 19 17  .2100000E-02
 19 23  .1696700E+01
 19 29  .3365000E+00
 19 31  .1614490E+02
 19 35  .5930000E-01
 19 36  .3960000E-01
 19 37  .4707000E+00
 20  7  .1012000E+00
 20  8  .1400000E-02
 20 15  .1000000E-03
 20 17  .3200000E-02
 20 35  .5930000E-01
 20 37  .3251000E+00
 21  7  .2193000E+00
 21  8  .2800000E-02
 21 15  .1000000E-03
 21 17  .6800000E-02
 21 37  .9996000E+00
 22 37  .4910000E+00
 23 37  .2144300E+01
 24 37  .2309700E+01
 25 37  .2429800E+01
 26 37  .4144000E+00
 27 37  .1899000E+00
 28 37  .5760000E-01
 29 37  .2324000E+00
 30 37  .1319300E+01
 31 37  .7624500E+01
 32 37  .4097900E+01
 33 37  .1769800E+01
 34 37  .4745000E+00
 35 37  .4231000E+00
 36 37  .1957000E+00
 37  3  .1963920E+03
 37  4  .5409920E+02
 37  6  .7559800E+01
 37  8  .5262000E+00
 37  9  .6630000E-01
 37 11  .1146487E+03
 37 13  .8970900E+01
 37 14  .1941900E+01
 37 17  .1308630E+02
 37 19  .3417000E+00
 37 20  .6020000E-01
 37 21  .1087200E+01
 38  5  .5479380E+02
 38  6  .4233500E+01
 38  9  .3100000E-01
 38 16  .7700000E-02
 38 17  .1308630E+02
 38 18  .9520000E-01
 38 20  .1267000E+00
 -1 -1  .0000000E+00
