# Supplementary material for: Interaction between birds and macrofauna within food webs of six intertidal habitats of the Wadden Sea
Source: PLoS One. 2017 May 10;12(5):e0176381. doi: 10.1371/journal.pone.0176381 (PMC5425016; doi:10.1371/journal.pone.0176381)
Supplement: S4 File — (TXT) [file pone.0176381.s004.txt]

Mussel bank		0
48 46
Phytoplankton
Makrophyta
MPB
BAC
MEI
Anthozoa
Cerastoderma edule
Crassostrea gigas
Macoma balthica
Mytilus edulis
Balanidae spp.
Carcinus+Hemigrapsus
Crangon spp.
Pycnogonum littorale
small crustaceans
Crepidula fornicata
Lepidochitona cinerea
Littorina littorea
Peringia ulvae
Nemertea
Oligochaeta
Arenicola marina
Capitella capitata
Eteone spp.
Heteromastus filiformis
Lanice conchilega
Lepidonotus squamatus
Nephtys spp.
Nereis spp.
Phyllodoce spp.
Pygospio elegans
Scoloplos armiger
small polychaetes
Tharyx killariensis
Haematopus ostralegus
Somateria mollissima
Numenius arquata
Tringa nebularia
Pluvialis squatarola
Chroicocephalus ridibundu
Limosa lapponica
Tringa totanus
Larus agentatus
Arenaria interpres
Anas platyrhynchos
Larus canus
POC sediment
POC water
1 .6058309E+03
2 .1054002E+06
3 .1466587E+05
4 .6250000E+03
5 .5000000E+03
6 .6860878E+04
7 .1305626E+05
8 .4245046E+05
9 .6467000E+01
10 .2927342E+06
11 .2418415E+05
12 .1233260E+05
13 .1466240E+03
14 .9048000E+02
15 .1282461E+03
16 .2873801E+03
17 .2834971E+03
18 .1811503E+05
19 .2966700E+02
20 .1819750E+03
21 .3062509E+04
22 .7424000E+03
23 .3318567E+03
24 .3706200E+02
25 .5221050E+02
26 .5502675E+04
27 .3763040E+03
28 .1984760E+03
29 .1294154E+04
30 .6013208E+03
31 .4408000E+01
32 .6363570E+02
33 .1350719E+05
34 .6534700E+01
35 .1612120E+02
36 .2065443E+03
37 .7663400E+01
38 .5542000E+00
39 .1150700E+01
40 .1632600E+01
41 .1066820E+02
42 .4379400E+01
43 .7671800E+01
44 .1118600E+01
45 .7575300E+01
46 .6464000E+01
47 .1900000E+05
48 .1674370E+03
-1 .0000000E+00
1 .3557986E+04
2 .2887677E+04
3 .4399761E+04
4 .1149739E+03
5 .8631130E+02
9 .4342000E+00
15 .1149000E+00
16 .9471000E+00
19 .5270800E+01
32 .8463000E+00
48 .5033908E+03
-1 .0000000E+00
2 .6348508E+03
3 .1372314E+04
6 .3571400E+01
7 .1835210E+02
10 .4966080E+02
11 .3237860E+02
12 .1598420E+02
13 .5886000E+00
14 .7881000E+00
17 .4805000E+00
18 .1628700E+01
20 .4431000E+00
21 .1750000E+01
22 .1721900E+01
23 .6116000E+00
24 .5980000E-01
25 .7860000E-01
26 .9821700E+01
27 .3131000E+00
28 .5566000E+00
29 .1428200E+01
30 .3428000E+00
31 .3700000E-02
33 .1992490E+02
34 .1270000E-01
35 .7290000E-01
36 .5594000E+00
37 .1410000E-01
38 .1800000E-02
39 .3600000E-02
40 .3800000E-02
41 .3950000E-01
42 .1570000E-01
43 .1160000E-01
44 .2100000E-02
45 .4300000E-02
46 .1150000E-01
47 .3250659E+04
-1 .0000000E+00
1 .1107622E+03
2 .1617099E+04
3 .1209934E+04
4 .1090010E+03
5 .4169850E+02
6 .5946120E+02
7 .2039260E+02
8 .5518561E+03
9 .9900000E-02
10 .1587969E+04
11 .2095968E+03
12 .7828230E+02
13 .5539400E+01
14 .2420600E+01
15 .2189700E+01
16 .1778200E+01
17 .1754200E+01
18 .1120893E+03
19 .1786000E+00
20 .1906400E+01
21 .8173430E+02
22 .4949700E+01
23 .7656000E+01
24 .2460000E-01
25 .5453000E+00
26 .5508940E+02
27 .3942200E+01
28 .2079200E+01
29 .1520160E+02
30 .1777380E+02
31 .7510000E-01
32 .4621000E+00
33 .1974748E+03
34 .6790000E-01
35 .1677400E+01
36 .2190230E+02
37 .4223000E+00
38 .9790000E-01
39 .1007000E+00
40 .8760000E-01
41 .1699000E+01
42 .8339000E+00
43 .3467000E+00
44 .1199000E+00
45 .1593000E+00
46 .2521000E+00
-1 .0000000E+00
1 6 .8458620E+02
1 7 .2797413E+03
1 8 .5397334E+03
1 9 .1482000E+00
1 10 .1841992E+04
1 11 .3224473E+03
1 16 .4809000E+01
1 26 .9355310E+02
1 29 .6107000E+01
1 31 .1063000E+00
1 33 .2740525E+03
2 15 .7448000E+00
2 39 .2500000E-02
2 45 .1291000E+00
2 47 .6348507E+03
3 5 .3606610E+02
3 9 .8620000E-01
3 15 .1333200E+01
3 17 .6673600E+01
3 18 .3731178E+03
3 19 .1183200E+01
3 22 .3546400E+01
3 29 .1221400E+02
3 32 .1944000E+00
3 33 .1078360E+02
3 47 .1372314E+04
4 5 .3606610E+02
4 9 .4310000E-01
4 13 .1313800E+01
4 15 .2823000E+00
4 19 .1972000E+00
4 21 .6571550E+02
4 22 .1595900E+02
4 23 .1412840E+02
4 25 .2244100E+01
4 29 .6107000E+01
4 32 .8750000E+00
4 33 .2119540E+02
4 34 .8800000E-01
4 47 .3815000E+02
5 5 .1803310E+02
5 12 .6039380E+02
5 13 .1751800E+01
5 24 .1027000E+00
5 29 .6107000E+01
5 30 .1088210E+02
5 47 .9160690E+02
6 12 .4204300E+01
6 14 .4630300E+01
6 47 .1271900E+02
7 12 .8000800E+01
7 13 .8118000E+00
7 15 .2400000E-01
7 20 .1852300E+01
7 24 .7610000E-01
7 27 .3606800E+01
7 28 .2188000E+01
7 29 .2263900E+01
7 30 .2017100E+01
7 35 .7242000E+00
7 36 .6359300E+01
7 37 .9170000E-01
7 38 .5500000E-02
7 40 .1660000E-01
7 42 .4390000E-01
7 43 .1749000E+00
7 44 .5030000E-01
7 46 .4320000E-01
7 47 .2581857E+03
8 47 .7574100E+02
9 12 .4000000E-02
9 13 .4000000E-03
9 20 .9000000E-03
9 27 .1800000E-02
9 28 .1100000E-02
9 29 .1100000E-02
9 30 .1000000E-02
9 35 .2625000E+00
9 37 .3070000E-01
9 38 .7000000E-02
9 39 .5000000E-03
9 40 .1190000E-01
9 41 .7170000E-01
9 42 .5560000E-01
9 43 .2700000E-01
9 45 .1000000E-01
9 47 .2814000E+00
10 12 .1793861E+03
10 35 .2625000E+00
10 36 .9669800E+01
10 43 .2700000E-01
10 44 .5030000E-01
10 46 .9300000E-02
10 47 .3148165E+03
11 12 .1481990E+02
11 36 .1028700E+01
11 47 .6462330E+02
12 12 .7557400E+01
12 13 .7668000E+00
12 15 .2260000E-01
12 20 .1749600E+01
12 24 .7190000E-01
12 27 .3406900E+01
12 28 .2066800E+01
12 29 .2138500E+01
12 30 .1905300E+01
12 37 .1208000E+00
12 38 .1390000E-01
12 39 .4000000E-03
12 40 .4900000E-02
12 41 .3260000E-01
12 42 .1102000E+00
12 43 .1749000E+00
12 44 .7800000E-02
12 45 .3300000E-02
12 46 .3490000E-01
12 47 .1875129E+03
13 12 .8990000E-01
13 13 .9100000E-02
13 15 .3000000E-03
13 20 .2080000E-01
13 24 .9000000E-03
13 27 .4050000E-01
13 28 .2460000E-01
13 29 .2540000E-01
13 30 .2270000E-01
13 37 .3070000E-01
13 38 .4100000E-02
13 40 .2360000E-01
13 41 .3480000E-01
13 42 .3320000E-01
13 45 .3300000E-02
13 46 .6880000E-01
13 47 .2198400E+01
14 12 .5540000E-01
14 13 .5600000E-02
14 15 .2000000E-03
14 20 .1280000E-01
14 24 .5000000E-03
14 27 .2500000E-01
14 28 .1520000E-01
14 29 .1570000E-01
14 30 .1400000E-01
14 47 .1277200E+01
15 12 .7860000E-01
15 13 .8000000E-02
15 15 .2000000E-03
15 20 .1820000E-01
15 24 .7000000E-03
15 27 .3540000E-01
15 28 .2150000E-01
15 29 .2220000E-01
15 30 .1980000E-01
15 38 .4180000E-01
15 39 .4000000E-03
15 40 .2500000E-02
15 42 .3306000E+00
15 44 .8000000E-03
15 45 .3020000E-01
15 46 .2190000E-01
15 47 .6932000E+00
16 12 .1761000E+00
16 13 .1790000E-01
16 15 .5000000E-03
16 20 .4080000E-01
16 24 .1700000E-02
16 27 .7940000E-01
16 28 .4820000E-01
16 29 .4980000E-01
16 30 .4440000E-01
16 36 .7481000E+00
16 47 .3553800E+01
17 12 .1737000E+00
17 13 .1760000E-01
17 15 .5000000E-03
17 20 .4020000E-01
17 24 .1700000E-02
17 27 .7830000E-01
17 28 .4750000E-01
17 29 .4920000E-01
17 30 .4380000E-01
17 47 .3986400E+01
18 12 .1110080E+02
18 13 .1126300E+01
18 15 .3320000E-01
18 20 .2570000E+01
18 24 .1056000E+00
18 27 .5004300E+01
18 28 .3035800E+01
18 29 .3141100E+01
18 30 .2798600E+01
18 36 .4816200E+01
18 39 .5000000E-03
18 44 .2160000E-01
18 47 .2256458E+03
19 12 .1820000E-01
19 13 .1800000E-02
19 15 .1000000E-03
19 20 .4200000E-02
19 24 .2000000E-03
19 27 .8200000E-02
19 28 .5000000E-02
19 29 .5100000E-02
19 30 .4600000E-02
19 36 .5433400E+01
19 38 .2100000E-01
19 39 .5000000E-03
19 40 .4900000E-02
19 42 .2097000E+00
19 44 .2160000E-01
19 45 .6220000E-01
19 46 .5000000E-02
19 47 .8642000E+00
20 12 .1115000E+00
20 13 .1130000E-01
20 15 .3000000E-03
20 20 .2580000E-01
20 24 .1100000E-02
20 27 .5030000E-01
20 28 .3050000E-01
20 29 .3160000E-01
20 30 .2810000E-01
20 47 .7353300E+01
21 12 .1876700E+01
21 13 .1904000E+00
21 15 .5600000E-02
21 20 .4345000E+00
21 24 .1790000E-01
21 27 .8460000E+00
21 28 .5132000E+00
21 29 .5310000E+00
21 30 .4731000E+00
21 45 .2000000E-02
21 47 .4305620E+02
22 12 .4549000E+00
22 13 .4620000E-01
22 15 .1400000E-02
22 20 .1053000E+00
22 24 .4300000E-02
22 27 .2051000E+00
22 28 .1244000E+00
22 29 .1287000E+00
22 30 .1147000E+00
22 35 .3785000E+00
22 37 .2135000E+00
22 39 .3600000E-02
22 40 .1420000E-01
22 41 .7170000E-01
22 46 .9300000E-02
22 47 .2691690E+02
23 12 .2034000E+00
23 13 .2060000E-01
23 15 .6000000E-03
23 20 .4710000E-01
23 24 .1900000E-02
23 27 .9170000E-01
23 28 .5560000E-01
23 29 .5750000E-01
23 30 .5130000E-01
23 39 .3170000E-01
23 45 .2000000E-02
23 47 .1942580E+02
24 12 .2270000E-01
24 13 .2300000E-02
24 15 .1000000E-03
24 20 .5300000E-02
24 24 .2000000E-03
24 27 .1020000E-01
24 28 .6200000E-02
24 29 .6400000E-02
24 30 .5700000E-02
24 47 .3698000E+00
25 12 .3200000E-01
25 13 .3200000E-02
25 15 .1000000E-03
25 20 .7400000E-02
25 24 .3000000E-03
25 27 .1440000E-01
25 28 .8700000E-02
25 29 .9100000E-02
25 30 .8100000E-02
25 39 .3170000E-01
25 40 .2500000E-02
25 45 .2000000E-02
25 46 .9300000E-02
25 47 .3735500E+01
26 12 .3372000E+01
26 13 .3421000E+00
26 15 .1010000E-01
26 20 .7807000E+00
26 24 .3210000E-01
26 27 .1520100E+01
26 28 .9222000E+00
26 29 .9542000E+00
26 30 .8501000E+00
26 37 .3070000E-01
26 40 .1190000E-01
26 41 .6300000E-01
26 45 .2000000E-02
26 46 .9300000E-02
26 47 .3497110E+02
27 12 .2306000E+00
27 13 .2340000E-01
27 15 .7000000E-03
27 20 .5340000E-01
27 24 .2200000E-02
27 27 .1040000E+00
27 28 .6310000E-01
27 29 .6530000E-01
27 30 .5810000E-01
27 47 .1460280E+02
28 12 .1216000E+00
28 13 .1230000E-01
28 15 .4000000E-03
28 20 .2820000E-01
28 24 .1200000E-02
28 27 .5480000E-01
28 28 .3330000E-01
28 29 .3440000E-01
28 30 .3070000E-01
28 35 .1488000E+00
28 37 .3070000E-01
28 38 .8400000E-02
28 41 .4694000E+00
28 42 .6630000E-01
28 43 .2340000E-01
28 45 .2000000E-02
28 46 .9300000E-02
28 47 .8093500E+01
29 12 .7931000E+00
29 13 .8050000E-01
29 15 .2400000E-02
29 20 .1836000E+00
29 24 .7500000E-02
29 27 .3575000E+00
29 28 .2169000E+00
29 29 .2244000E+00
29 30 .1999000E+00
29 35 .2625000E+00
29 38 .2370000E-01
29 39 .2590000E-01
29 40 .2130000E-01
29 41 .5998000E+00
29 42 .2204000E+00
29 43 .2340000E-01
29 44 .6000000E-03
29 45 .2000000E-02
29 46 .1030000E+00
29 47 .4109200E+02
30 12 .3685000E+00
30 13 .3740000E-01
30 15 .1100000E-02
30 20 .8530000E-01
30 24 .3500000E-02
30 27 .1661000E+00
30 28 .1008000E+00
30 29 .1043000E+00
30 30 .9290000E-01
30 45 .2000000E-02
30 47 .2685700E+01
31 12 .2700000E-02
31 13 .3000000E-03
31 20 .6000000E-03
31 27 .1200000E-02
31 28 .7000000E-03
31 29 .8000000E-03
31 30 .7000000E-03
31 45 .2000000E-02
31 47 .3580000E-01
32 12 .3900000E-01
32 13 .4000000E-02
32 15 .1000000E-03
32 20 .9000000E-02
32 24 .4000000E-03
32 27 .1760000E-01
32 28 .1070000E-01
32 29 .1100000E-01
32 30 .9800000E-02
32 35 .1488000E+00
32 39 .3170000E-01
32 41 .8301000E+00
32 45 .2000000E-02
32 46 .9300000E-02
32 47 .1205100E+01
33 12 .8277100E+01
33 13 .8398000E+00
33 15 .2480000E-01
33 20 .1916300E+01
33 24 .7880000E-01
33 27 .3731300E+01
33 28 .2263600E+01
33 29 .2342100E+01
33 30 .2086700E+01
33 45 .2000000E-02
33 47 .1328866E+03
34 12 .4000000E-02
34 13 .4000000E-03
34 20 .9000000E-03
34 27 .1800000E-02
34 28 .1100000E-02
34 29 .1100000E-02
34 30 .1000000E-02
34 47 .8500000E-01
35 47 .4376000E+00
36 47 .5593900E+01
37 47 .1126000E+00
38 47 .2590000E-01
39 47 .2520000E-01
40 47 .2290000E-01
41 47 .4346000E+00
42 47 .2203000E+00
43 47 .9250000E-01
44 47 .3100000E-01
45 47 .9470000E-01
46 47 .6880000E-01
47 4 .1963920E+03
47 5 .5409920E+02
47 9 .4310000E-01
47 13 .1313800E+01
47 15 .6258000E+00
47 19 .1972000E+00
47 21 .6571550E+02
47 22 .1595900E+02
47 23 .1412840E+02
47 25 .2244100E+01
47 29 .9160500E+01
47 32 .8750000E+00
47 33 .2119540E+02
47 34 .8800000E-01
48 7 .4553930E+02
48 8 .8786360E+02
48 9 .2410000E-01
48 10 .2998592E+03
48 15 .2925000E+00
48 16 .7829000E+00
48 26 .1522960E+02
48 29 .9160500E+01
48 31 .1730000E-01
48 33 .4462190E+02
-1 -1 .0000000E+00
