# Supplementary material for: Interaction between birds and macrofauna within food webs of six intertidal habitats of the Wadden Sea
Source: PLoS One. 2017 May 10;12(5):e0176381. doi: 10.1371/journal.pone.0176381 (PMC5425016; doi:10.1371/journal.pone.0176381)
Supplement: S5 File — (TXT) [file pone.0176381.s005.txt]

Sand flat		                                                     0
 43 41
Phytoplankton		          
Makrophyta		             
MPB		                    
BAC		                    
MEI		                    
Cerastoderma edule		     
Macoma balthica		        
Mya arenaria		           
Mytilus edulis		         
small crustaceans		      
Littorina littorea		     
Peringia ulvae		         
Retusa obtusa		          
Nemertea		               
Oligochaeta		            
Arenicola marina		       
Capitella capitata		     
Eteone spp.		            
Nereis spp.		            
Phyllodoce spp.		        
Pygospio elegans		       
Scoloplos armiger		      
small polychaetes		      
Tharyx killariensis		    
Calidris alpina		        
Haematopus ostralegus		  
Tadorna tadorna		        
Numenius arquata		       
Tringa nebularia		       
Pluvialis squatarola		   
Calidris canutus		       
Chroicocephalus ridibundu
Anas penelope		          
Limosa lapponica		       
Branta bernicla		        
Tringa totanus		         
Charadrius hiaticula		   
Larus agentatus		        
Arenaria interpres		     
Anas platyrhynchos		     
Larus canus		            
POC sediment		           
POC water		              
  1  .4685092E+03
  2  .2855196E+04
  3  .9164127E+04
  4  .6250000E+03
  5  .1000000E+04
  6  .3942881E+04
  7  .1811768E+04
  8  .1792664E+04
  9  .4957840E+03
 10  .5481000E+01
 11  .1275768E+04
 12  .1751495E+05
 13  .1124620E+04
 14  .1752857E+03
 15  .9662581E+03
 16  .4833156E+04
 17  .5461340E+02
 18  .4413030E+02
 19  .4556287E+03
 20  .7044448E+03
 21  .2948770E+02
 22  .2761937E+04
 23  .4930000E+01
 24  .1856000E+01
 25  .5702000E+01
 26  .3665448E+03
 27  .2900762E+03
 28  .9858900E+02
 29  .7350400E+01
 30  .6312430E+02
 31  .9997020E+02
 32  .3100720E+02
 33  .2883241E+04
 34  .9096266E+03
 35  .2395005E+03
 36  .5808250E+02
 37  .5327100E+01
 38  .1243948E+03
 39  .5986700E+01
 40  .2548134E+03
 41  .5625240E+02
 42  .1900000E+05
 43  .1674370E+03
 -1  .0000000E+00
  1  .2345391E+03
  2  .1422977E+03
  3  .2749238E+04
  4  .3185041E+03
  5  .2916870E+02
  6  .2250220E+02
  7  .2613350E+02
  9  .9739100E+01
 10  .1020730E+02
 11  .1924500E+01
 16  .1655300E+01
 17  .2038100E+01
 19  .8016290E+02
 21  .8840000E-01
 22  .7999000E+02
 23  .7490000E-01
 43  .1674370E+03
 -1  .0000000E+00
  3  .5681240E+03
 12  .1163437E+03
 13  .8832000E+00
 14  .5035000E+00
 15  .9267000E+00
 18  .9020000E-01
 20  .6631000E+00
 24  .4400000E-02
 25  .1180000E-01
 26  .1658200E+01
 27  .6861000E+00
 28  .1811000E+00
 29  .2450000E-01
 30  .1973000E+00
 31  .3703000E+00
 32  .7240000E-01
 33  .1638900E+01
 34  .3369000E+01
 35  .2395000E+00
 36  .2087000E+00
 37  .1100000E-01
 38  .1874000E+00
 39  .1110000E-01
 40  .1448000E+00
 41  .9970000E-01
 42  .1388177E+04
 43  .1403060E+03
 -1  .0000000E+00
  1  .8565610E+02
  2  .4380580E+02
  3  .7560405E+03
  4  .1090010E+03
  5  .8339690E+02
  6  .6158400E+01
  7  .2782400E+01
  8  .9115200E+01
  9  .2689400E+01
 10  .9360000E-01
 11  .7894000E+01
 12  .1054151E+03
 13  .6768600E+01
 14  .1836300E+01
 15  .2578810E+02
 16  .3222320E+02
 17  .1259900E+01
 18  .2930000E-01
 19  .5352000E+01
 20  .2082200E+02
 21  .5026000E+00
 22  .2005520E+02
 23  .7210000E-01
 24  .1930000E-01
 25  .6830000E+00
 26  .3813810E+02
 27  .2347510E+02
 28  .5432500E+01
 29  .1298600E+01
 30  .5523400E+01
 31  .1962380E+02
 32  .1664100E+01
 33  .5162520E+02
 34  .1448665E+03
 35  .5987500E+01
 36  .1105930E+02
 37  .6381000E+00
 38  .5622000E+01
 39  .6416000E+00
 40  .5356900E+01
 41  .2193800E+01
 -1  .0000000E+00
  1  6  .8447950E+02
  1  7  .4151320E+02
  1  8  .1685000E+02
  1  9  .3119700E+01
  1 19  .2150100E+01
  1 21  .7110000E+00
  1 23  .1002000E+00
  2 10  .3180000E-01
  2 27  .9967000E+00
  2 30  .1349000E+00
  2 33  .8337880E+02
  2 35  .9580000E+01
  2 37  .2630000E-01
  2 40  .4343400E+01
  3  5  .7213220E+02
  3  7  .2413560E+02
  3 10  .5700000E-01
  3 11  .2627720E+02
  3 12  .6985166E+03
  3 16  .2308800E+02
  3 19  .4300200E+01
  3 22  .8439100E+01
  3 23  .3900000E-02
  3 42  .5681240E+03
  4  5  .7213220E+02
  4  7  .1206780E+02
  4 10  .1210000E-01
  4 12  .1164194E+03
  4 15  .2073400E+02
  4 16  .1038959E+03
  4 17  .2325100E+01
  4 19  .2150100E+01
  4 22  .3797580E+02
  4 23  .7700000E-02
  4 24  .2500000E-01
  4 42  .3815000E+02
  5  5  .3606610E+02
  5 18  .1223000E+00
  5 19  .2150100E+01
  5 20  .1274830E+02
  5 42  .1832139E+03
  6 10  .6000000E-03
  6 14  .1011700E+01
  6 18  .5140000E-01
  6 19  .4521000E+00
  6 20  .1341100E+01
  6 26  .1702950E+02
  6 27  .1035600E+01
  6 28  .2092800E+01
  6 29  .1436000E+00
  6 31  .1301690E+02
  6 32  .4102000E+00
  6 36  .1138000E+01
  6 38  .3639700E+01
  6 39  .2763000E+00
  6 41  .5086000E+00
  6 42  .7242770E+02
  7 10  .3000000E-03
  7 14  .4649000E+00
  7 18  .2370000E-01
  7 19  .2078000E+00
  7 20  .6170000E+00
  7 26  .6533200E+01
  7 27  .3029000E+01
  7 28  .1308900E+01
  7 29  .1636000E+00
  7 30  .2486000E+00
  7 31  .6294400E+01
  7 32  .3212000E+00
  7 34  .1890000E+02
  7 36  .1294100E+01
  7 37  .5150000E-01
  7 38  .1242500E+01
  7 40  .3625000E+00
  7 42  .7883020E+02
  8 10  .3000000E-03
  8 14  .4601000E+00
  8 18  .2340000E-01
  8 19  .2056000E+00
  8 20  .6094000E+00
  8 32  .1215000E+00
  8 40  .1714000E+00
  8 41  .2136000E+00
  8 42  .8672600E+01
  9 26  .6533200E+01
  9 27  .8799000E+00
  9 31  .1082600E+01
  9 38  .1242500E+01
  9 39  .2763000E+00
  9 41  .2136000E+00
  9 42  .4491000E+00
 10 14  .1000000E-02
 10 18  .1000000E-03
 10 19  .6000000E-03
 10 20  .2500000E-02
 10 25  .1710000E+00
 10 27  .2686400E+01
 10 29  .6251000E+00
 10 30  .2415000E+00
 10 32  .1433000E+00
 10 36  .4940700E+01
 10 37  .4260000E-01
 10 39  .1110000E-01
 10 40  .1040000E+01
 10 41  .3235000E+00
 10 42  .2960000E-01
 11 10  .2000000E-03
 11 14  .3273000E+00
 11 18  .1660000E-01
 11 19  .1463000E+00
 11 20  .4334000E+00
 11 27  .3184800E+01
 11 30  .2486000E+00
 11 37  .5150000E-01
 11 39  .1224000E+00
 11 42  .1577660E+02
 12 10  .2600000E-02
 12 13  .4392020E+02
 12 14  .4496300E+01
 12 18  .2284000E+00
 12 19  .2008500E+01
 12 20  .5953500E+01
 12 25  .1196000E+00
 12 27  .1495830E+02
 12 29  .3485000E+00
 12 30  .2486000E+00
 12 31  .4783800E+01
 12 32  .1888000E+00
 12 36  .3337300E+01
 12 37  .5150000E-01
 12 39  .1224000E+00
 12 40  .2117200E+01
 12 41  .1760000E+00
 12 42  .6265351E+03
 13 10  .2000000E-03
 13 14  .2888000E+00
 13 18  .1470000E-01
 13 19  .1290000E+00
 13 20  .3824000E+00
 13 27  .1689700E+01
 13 32  .1215000E+00
 13 42  .3364220E+02
 14 14  .4520000E-01
 14 18  .2300000E-02
 14 19  .2010000E-01
 14 20  .5860000E-01
 14 42  .7159800E+01
 15 10  .1000000E-03
 15 14  .2483000E+00
 15 18  .1260000E-01
 15 19  .1108000E+00
 15 20  .3289000E+00
 15 40  .9320000E-01
 15 42  .1395930E+02
 16 10  .7000000E-03
 16 14  .1240800E+01
 16 18  .6300000E-01
 16 19  .5542000E+00
 16 20  .1642000E+01
 16 26  .9169700E+01
 16 28  .3660600E+01
 16 30  .4190000E+00
 16 32  .3646000E+00
 16 34  .1890000E+02
 16 37  .5970000E-01
 16 41  .2136000E+00
 16 42  .1640239E+03
 17 14  .1440000E-01
 17 18  .7000000E-03
 17 19  .6300000E-02
 17 20  .1780000E-01
 17 30  .1960000E+01
 17 37  .2396000E+00
 17 40  .9320000E-01
 17 42  .3096200E+01
 18 14  .1160000E-01
 18 18  .6000000E-03
 18 19  .5100000E-02
 18 20  .1530000E-01
 18 42  .4593000E+00
 19 10  .1000000E-03
 19 14  .1174000E+00
 19 18  .5900000E-02
 19 19  .5220000E-01
 19 20  .1555000E+00
 19 25  .4978000E+00
 19 26  .6533200E+01
 19 27  .2686400E+01
 19 29  .3852000E+00
 19 30  .1640400E+01
 19 32  .4992000E+00
 19 34  .6392650E+02
 19 36  .3479200E+01
 19 37  .5150000E-01
 19 38  .1184000E+01
 19 39  .1020000E-01
 19 40  .9320000E-01
 19 41  .1029100E+01
 19 42  .1396430E+02
 20 10  .1000000E-03
 20 14  .1810000E+00
 20 18  .9200000E-02
 20 19  .8080000E-01
 20 20  .2397000E+00
 20 40  .9320000E-01
 20 42  .3407700E+01
 21 14  .7700000E-02
 21 18  .4000000E-03
 21 19  .3400000E-02
 21 20  .1020000E-01
 21 25  .8300000E-01
 21 40  .9320000E-01
 21 42  .2147000E+00
 22 10  .4000000E-03
 22 14  .7094000E+00
 22 18  .3600000E-01
 22 19  .3167000E+00
 22 20  .9383000E+00
 22 26  .3946500E+01
 22 30  .1960000E+01
 22 34  .8356770E+02
 22 37  .2396000E+00
 22 40  .9320000E-01
 22 41  .2136000E+00
 22 42  .5230400E+02
 23 14  .1000000E-02
 23 18  .1000000E-03
 23 19  .6000000E-03
 23 20  .2500000E-02
 23 40  .9320000E-01
 23 42  .4120000E-01
 24 14  .5000000E-03
 24 19  .2000000E-03
 24 20  .6000000E-03
 24 42  .2490000E-01
 25 42  .1766000E+00
 26 42  .9949100E+01
 27 42  .6985700E+01
 28 42  .1448700E+01
 29 42  .3430000E+00
 30 42  .1380800E+01
 31 42  .5183600E+01
 32 42  .4341000E+00
 33 42  .3011470E+02
 34 42  .3705890E+02
 35 42  .3353000E+01
 36 42  .2921300E+01
 37 42  .1650000E+00
 38 42  .1499200E+01
 39 42  .1659000E+00
 40 42  .3185200E+01
 41 42  .5983000E+00
 42  4  .1963920E+03
 42  5  .1081983E+03
 42  7  .1206780E+02
 42 10  .2670000E-01
 42 12  .1164194E+03
 42 15  .2073400E+02
 42 16  .1038959E+03
 42 17  .2325100E+01
 42 19  .3225100E+01
 42 22  .3797580E+02
 42 23  .7700000E-02
 42 24  .2500000E-01
 43  6  .1375250E+02
 43  7  .6758000E+01
 43  8  .2743000E+01
 43  9  .5079000E+00
 43 10  .1250000E-01
 43 19  .3225100E+01
 43 21  .1157000E+00
 43 23  .1630000E-01
 -1 -1  .0000000E+00
