# Supplementary material for: Interaction between birds and macrofauna within food webs of six intertidal habitats of the Wadden Sea
Source: PLoS One. 2017 May 10;12(5):e0176381. doi: 10.1371/journal.pone.0176381 (PMC5425016; doi:10.1371/journal.pone.0176381)
Supplement: S6 File — (TXT) [file pone.0176381.s006.txt]

Seagrass meadow		0
45 43
Phytoplankton
Makrophyta
MPB
BAC
MEI
Cerastoderma edule
Macoma balthica
Balanidae spp.
Carcinus+Hemigrapsus
small crustaceans
Littorina littorea
Peringia ulvae
Retusa obtusa
Oligochaeta
Arenicola marina
Capitella capitata
Eteone spp.
Nephtys spp.
Nereis spp.
Pygospio elegans
Scoloplos armiger
small polychaetes
Tharyx killariensis
Calidris alpina
Haematopus ostralegus
Tadorna tadorna
Tringa erythropus
Numenius arquata
Tringa nebularia
Pluvialis squatarola
Calidris canutus
Chroicocephalus ridibundu
Anas penelope
Limosa lapponica
Numenius phaeopus
Branta bernicla
Tringa totanus
Larus agentatus
Anas acuta
Arenaria interpres
Anas platyrhynchos
Larus canus
Limicola falcinellus
POC sediment
POC water
1 .4685092E+03
2 .3819138E+04
3 .7560446E+04
4 .6250000E+03
5 .1000000E+04
6 .3363420E+04
7 .7301069E+03
8 .7946000E+01
9 .9306100E+02
10 .7679650E+03
11 .9930180E+03
12 .1191442E+05
13 .2894200E+02
14 .6172270E+02
15 .2033248E+04
16 .1029240E+02
17 .6448800E+02
18 .5742000E+01
19 .3827594E+03
20 .5742810E+02
21 .3040052E+03
22 .5336000E+01
23 .9197830E+02
24 .5843368E+03
25 .9168087E+03
26 .9479270E+02
27 .4199050E+02
28 .3693063E+03
29 .3165330E+02
30 .1057521E+03
31 .5883014E+03
32 .1655897E+03
33 .3592844E+04
34 .3093431E+03
35 .3356230E+02
36 .1429480E+04
37 .1398895E+03
38 .1363464E+03
39 .2237856E+03
40 .5548600E+01
41 .3483276E+03
42 .2498990E+02
43 .1798200E+01
44 .1900000E+05
45 .1674370E+03
-1 .0000000E+00
1 .1970171E+03
2 .2379315E+03
3 .2268134E+04
4 .1613212E+03
5 .1658870E+02
6 .1208434E+03
7 .6314630E+02
9 .1904030E+02
10 .3240180E+02
13 .1074700E+01
14 .7199000E+00
15 .2720580E+02
16 .4054500E+01
18 .4286500E+02
19 .1008391E+03
20 .6771600E+01
21 .3846440E+02
22 .8452000E+00
45 .1674370E+03
-1 .0000000E+00
1 .1920327E+02
3 .5223414E+03
8 .1290000E-01
11 .5140000E-01
12 .7092250E+02
17 .1445000E+00
23 .2357000E+00
24 .1206800E+01
25 .4147500E+01
26 .2242000E+00
27 .1509000E+00
28 .6783000E+00
29 .1055000E+00
30 .3305000E+00
31 .2178900E+01
32 .3864000E+00
33 .2042200E+01
34 .1145700E+01
35 .6160000E-01
36 .1429500E+01
37 .5026000E+00
38 .2054000E+00
39 .6455000E+00
40 .1030000E-01
41 .1979000E+00
42 .4430000E-01
43 .3700000E-02
44 .1099711E+04
45 .1482785E+03
-1 .0000000E+00
1 .8565610E+02
2 .5859500E+02
3 .6237368E+03
4 .1090010E+03
5 .8339690E+02
6 .5253300E+01
7 .1121300E+01
8 .6890000E-01
9 .5907000E+00
10 .1311220E+02
11 .6144400E+01
12 .7170790E+02
13 .1742000E+00
14 .1647300E+01
15 .1355590E+02
16 .2374000E+00
17 .4280000E-01
18 .6020000E-01
19 .4496000E+01
20 .9788000E+00
21 .2207500E+01
22 .7800000E-01
23 .9559000E+00
24 .6999340E+02
25 .9539180E+02
26 .7671300E+01
27 .7995300E+01
28 .2034950E+02
29 .5592100E+01
30 .9253300E+01
31 .1154814E+03
32 .8886600E+01
33 .6433080E+02
34 .4926580E+02
35 .1849400E+01
36 .3573700E+02
37 .2663600E+02
38 .6162100E+01
39 .1355620E+02
40 .5947000E+00
41 .7322800E+01
42 .9746000E+00
43 .2154000E+00
-1 .0000000E+00
1 6 .7206410E+02
1 7 .1672900E+02
1 8 .1059000E+00
1 19 .1806200E+01
1 20 .1384700E+01
1 22 .1084000E+00
2 10 .4460000E+01
2 26 .3257000E+00
2 30 .2260000E+00
2 33 .1038994E+03
2 36 .5717920E+02
2 39 .7308800E+01
2 41 .5937400E+01
3 5 .7213220E+02
3 7 .9726200E+01
3 10 .7983200E+01
3 11 .2045330E+02
3 12 .4751609E+03
3 15 .9712800E+01
3 19 .3612400E+01
3 21 .9289000E+00
3 22 .4300000E-02
3 44 .5223414E+03
4 5 .7213220E+02
4 7 .4863100E+01
4 10 .1670000E+01
4 12 .7919350E+02
4 14 .1324400E+01
4 15 .4370770E+02
4 16 .4382000E+00
4 19 .1806200E+01
4 21 .4180000E+01
4 22 .8400000E-02
4 23 .1238600E+01
4 44 .3815000E+02
5 5 .3606610E+02
5 9 .4557000E+00
5 17 .1787000E+00
5 19 .1806200E+01
5 44 .1832139E+03
6 9 .2930000E+00
6 10 .1242000E+00
6 17 .1150000E+00
6 18 .5490000E-01
6 19 .5811000E+00
6 25 .4367280E+02
6 26 .3588000E+00
6 27 .4660000E+00
6 28 .4999900E+01
6 29 .3495000E+00
6 31 .7872490E+02
6 32 .2145800E+01
6 35 .4544000E+00
6 37 .1552500E+01
6 38 .3204300E+01
6 40 .2912000E+00
6 42 .2136000E+00
6 44 .6178350E+02
7 9 .6360000E-01
7 10 .2650000E-01
7 17 .2490000E-01
7 18 .1190000E-01
7 19 .1261000E+00
7 25 .1741940E+02
7 26 .1010200E+01
7 27 .5789000E+00
7 28 .2063400E+01
7 29 .4356000E+00
7 30 .3715000E+00
7 31 .3916490E+02
7 32 .1670600E+01
7 34 .2552100E+01
7 35 .1875000E+00
7 37 .1928400E+01
7 38 .5768000E+00
7 39 .4390000E+00
7 41 .5115000E+00
7 44 .3176700E+02
8 9 .7000000E-03
8 44 .2350000E-01
9 9 .8200000E-02
9 10 .4100000E-02
9 17 .3200000E-02
9 18 .1500000E-02
9 19 .1610000E-01
9 26 .1450000E+00
9 27 .1102000E+01
9 28 .6454900E+01
9 29 .8302000E+00
9 30 .3596000E+00
9 32 .9635000E+00
9 34 .1417800E+01
9 35 .5866000E+00
9 37 .3671300E+01
9 38 .3204300E+01
9 39 .3292000E+00
9 40 .8030000E-01
9 41 .7450000E-01
9 42 .1815000E+00
9 44 .1294300E+01
10 9 .6700000E-01
10 10 .2850000E-01
10 17 .2630000E-01
10 18 .1250000E-01
10 19 .1327000E+00
10 24 .1478840E+02
10 26 .8982000E+00
10 27 .3215200E+01
10 29 .2423000E+01
10 30 .3596000E+00
10 32 .7201000E+00
10 37 .1071130E+02
10 39 .4609000E+00
10 40 .4540000E-01
10 41 .1437700E+01
10 42 .1314000E+00
10 43 .4550000E-01
10 44 .4151200E+01
11 9 .8660000E-01
11 10 .3670000E-01
11 17 .3390000E-01
11 18 .1620000E-01
11 19 .1716000E+00
11 26 .1061100E+01
11 30 .3715000E+00
11 40 .1486000E+00
11 44 .1233140E+02
12 9 .1038400E+01
12 10 .4419000E+00
12 13 .1130300E+01
12 17 .4072000E+00
12 18 .1946000E+00
12 19 .2058500E+01
12 24 .9519600E+01
12 26 .4908500E+01
12 27 .2056000E+01
12 29 .1232000E+01
12 30 .3715000E+00
12 31 .3027500E+02
12 32 .9635000E+00
12 37 .6849500E+01
12 39 .8340300E+01
12 40 .1486000E+00
12 41 .2910200E+01
12 42 .6580000E-01
12 43 .2930000E-01
12 44 .4179766E+03
13 9 .2500000E-02
13 10 .2000000E-02
13 17 .1000000E-02
13 18 .5000000E-03
13 19 .5000000E-02
13 26 .5725000E+00
13 32 .6042000E+00
13 44 .8430000E+00
14 9 .5500000E-02
14 10 .2000000E-02
14 17 .2100000E-02
14 18 .1000000E-02
14 19 .1070000E-01
14 39 .7243000E+00
14 41 .1434000E+00
14 44 .8325000E+00
15 9 .1773000E+00
15 10 .7540000E-01
15 17 .6950000E-01
15 18 .3320000E-01
15 19 .3513000E+00
15 25 .2401380E+02
15 28 .1087280E+02
15 30 .6570000E+00
15 32 .1902400E+01
15 34 .2552100E+01
15 35 .9881000E+00
15 42 .8250000E-01
15 44 .6900280E+02
16 9 .9000000E-03
16 10 .4000000E-03
16 17 .4000000E-03
16 18 .2000000E-03
16 19 .1800000E-02
16 30 .3238700E+01
16 39 .7243000E+00
16 41 .1434000E+00
16 44 .5835000E+00
17 9 .5700000E-02
17 10 .2000000E-02
17 17 .2200000E-02
17 18 .1100000E-02
17 19 .1110000E-01
17 44 .6838000E+00
18 9 .5000000E-03
18 10 .2000000E-03
18 17 .2000000E-03
18 18 .1000000E-03
18 19 .1000000E-02
18 24 .1068050E+02
18 25 .1094930E+02
18 27 .6814000E+00
18 28 .2063400E+01
18 29 .5145000E+00
18 34 .1408370E+02
18 35 .1875000E+00
18 37 .2270200E+01
18 38 .5127000E+00
18 39 .7243000E+00
18 41 .1434000E+00
18 42 .8250000E-01
18 43 .3290000E-01
18 44 .2180000E+00
19 9 .3330000E-01
19 10 .1430000E-01
19 17 .1300000E-01
19 18 .6200000E-02
19 19 .6610000E-01
19 24 .4827660E+02
19 25 .1741940E+02
19 26 .8982000E+00
19 27 .2158600E+01
19 29 .1389900E+01
19 30 .2703300E+01
19 32 .2621100E+01
19 34 .1786460E+02
19 37 .7191300E+01
19 38 .5127000E+00
19 39 .7243000E+00
19 40 .4460000E-01
19 41 .1434000E+00
19 42 .4448000E+00
19 43 .1486000E+00
19 44 .1173100E+02
20 9 .6200000E-02
20 10 .4480000E-01
20 17 .1000000E-03
20 18 .8000000E-03
20 19 .9900000E-02
20 24 .6036800E+01
20 39 .7243000E+00
20 41 .1434000E+00
20 43 .1860000E-01
20 44 .4182000E+00
21 9 .2640000E-01
21 10 .1220000E-01
21 17 .1040000E-01
21 18 .5000000E-02
21 19 .5250000E-01
21 25 .1094930E+02
21 30 .3238700E+01
21 34 .2454410E+02
21 39 .7243000E+00
21 41 .1434000E+00
21 42 .8250000E-01
21 44 .5757100E+01
22 9 .5000000E-03
22 10 .2000000E-03
22 17 .2000000E-03
22 18 .1000000E-03
22 19 .9000000E-03
22 39 .7243000E+00
22 41 .1434000E+00
22 44 .4460000E-01
23 9 .8000000E-02
23 10 .4100000E-02
23 17 .3100000E-02
23 18 .1500000E-02
23 19 .1590000E-01
23 44 .1253100E+01
24 44 .1810170E+02
25 44 .2488480E+02
26 44 .2282800E+01
27 44 .2112000E+01
28 44 .5426500E+01
29 44 .1477200E+01
30 44 .2313300E+01
31 44 .3050450E+02
32 44 .2318300E+01
33 44 .3752630E+02
34 44 .1260290E+02
35 44 .4932000E+00
36 44 .2001270E+02
37 44 .7035900E+01
38 44 .1643200E+01
39 44 .7746400E+01
40 44 .1538000E+00
41 44 .4354100E+01
42 44 .2658000E+00
43 44 .5570000E-01
44 4 .1963920E+03
44 5 .1081983E+03
44 7 .4863100E+01
44 10 .3747200E+01
44 12 .7919350E+02
44 14 .1324400E+01
44 15 .4370770E+02
44 16 .4382000E+00
44 19 .2709300E+01
44 21 .4180000E+01
44 22 .8400000E-02
44 23 .1238600E+01
45 6 .1173140E+02
45 7 .2723300E+01
45 10 .1751400E+01
45 19 .2709300E+01
45 20 .2254000E+00
45 22 .1760000E-01
-1 -1 .0000000E+00
